# Supplementary material for: Allergic Disorders and Risk of Anemia in Japanese Children: Findings from the Japan Environment and Children’s Study
Source: Nutrients. 2022 Oct 17;14(20):4335. doi: 10.3390/nu14204335 (PMC9607270; doi:10.3390/nu14204335)
Supplement: Supplementary file 1 [file nutrients-14-04335-s001.zip]

Archive with 1 entries (1 files):
- nutrients-1939684-supplementary.pdf
